# Supplementary material for: Fighting Antimicrobial Resistance: Development and Implementation of the Ghanaian National Action Plan (2017–2021)
Source: Antibiotics (Basel). 2022 May 3;11(5):613. doi: 10.3390/antibiotics11050613 (PMC9137880; doi:10.3390/antibiotics11050613)
Supplement: Supplementary file 1 [file antibiotics-11-00613-s001.zip]

Archive with 1 entries (1 files):
- antibiotics-1685709-supplementary.pdf
